# Supplementary material for: Evaluation of Clinical Characteristics and CT Decision Rules in Elderly Patients with Minor Head Injury: A Prospective Multicenter Cohort Study
Source: J Clin Med. 2023 Jan 27;12(3):982. doi: 10.3390/jcm12030982 (PMC9917997; doi:10.3390/jcm12030982)
Supplement: Supplementary file 1 [file jcm-12-00982-s001.zip]

Archive with 1 entries (1 files):
- jcm-2089511-supplementary.pdf
